# Supplementary material for: Global burden of chronic kidney disease due to diabetes mellitus, 1990-2021, and projections to 2050
Source: Front Endocrinol (Lausanne). 2025 Feb 21;16:1513008. doi: 10.3389/fendo.2025.1513008 (PMC11885120; doi:10.3389/fendo.2025.1513008)
Supplement: Supplementary file 1 [file Table1.xlsx]

## Sheet: Sheet1
			p	q	d
ARIMA model	Deaths Number	Male	0	2	0
		Female	0	2	0
		Both	0	2	0
	Deaths Rate	Male	0	1	1
		Female	1	1	0
		Both	1	1	0
	DALYs Number	Male	0	2	0
		Female	0	2	0
		Both	0	2	0
	DALYs Rate	Male	0	1	1
		Female	1	1	0
		Both	1	1	0
ARIMAX model (S-growth)	Deaths Number	Male	2	0	1
		Female	1	0	1
		Both	2	0	0
	Deaths Rate	Male	1	0	3
		Female	1	0	3
		Both	1	0	3
	DALYs Number	Male	2	0	1
		Female	3	0	0
		Both	3	0	0
	DALYs Rate	Male	2	0	1
		Female	2	0	1
		Both	2	0	1
ARIMA model ( Proxy variables)	Deaths Number	Male	2	0	0
		Female	3	0	0
		Both	2	0	0
	Deaths Rate	Male	2	0	0
		Female	0	0	3
		Both	1	0	1
	DALYs Number	Male	2	0	0
		Female	2	0	0
		Both	2	0	0
	DALYs Rate	Male	1	0	1
		Female	2	0	1
		Both	1	0	1
note		The parameters (p, d, q) are the automatically selected optimal autoregressive order, difference order and moving average order, respectively
